# Supplementary material for: Search for New Participants in the Pathogenesis of High-Grade Serous Ovarian Cancer with the Potential to Be Used as Diagnostic Molecules
Source: Life (Basel). 2022 Dec 3;12(12):2017. doi: 10.3390/life12122017 (PMC9784419; doi:10.3390/life12122017)
Supplement: Supplementary file 1 [file life-12-02017-s001.zip]

Archive with 1 entries (1 files):
- life-1994349-supplementary.xlsx
