# Supplementary material for: Search for New Participants in the Pathogenesis of High-Grade Serous Ovarian Cancer with the Potential to Be Used as Diagnostic Molecules
Source: Life (Basel). 2022 Dec 3;12(12):2017. doi: 10.3390/life12122017 (PMC9784419; doi:10.3390/life12122017)
Supplement: Supplementary file 1 [file life-12-02017-s001.zip › life-1994349-supplementary.xlsx]

## Sheet: Sheet 1
miRNA	fold change of expression level	lfcSE	p-value	s6	s8	s30	s26	s15	s25
hsa-miR-708-5p	12.1454	0.427385	3.49e-17	278.379	338.607	344.96	26.2559	25.0061	20.3845
hsa-miR-10a-5p	0.0696486	0.467537	2.01e-16	999.091	1895.57	861.879	27100.7	18795.2	15348.1
hsa-miR-183-5p	0.111078	0.470287	1.57e-11	19.6403	24.2421	21.8857	200.78	152.537	307.126
hsa-miR-199a-5p	4.50123	0.379966	1.12e-08	11397.3	8852.26	12397.7	2378.47	1954.23	2596.98
hsa-miR-532-5p	4.64687	0.395268	2.06e-08	11497.2	6725.22	9584.88	1865.71	1748.55	2073.78
hsa-miR-150-5p	0.16944	0.464983	3.63e-08	126.381	237.729	300.146	1859.53	1165.91	1235.3
hsa-miR-141-3p	0.178643	0.480306	2.3e-07	15.3706	18.768	10.4217	105.023	89.3968	80.1789
hsa-miR-493-3p	4.43818	0.432901	6.82e-07	1317.6	760.106	1311.06	205.414	308.2	203.845
hsa-miR-493-5p	4.30694	0.439874	1.67e-06	2298.76	1420.9	2008.27	432.45	545.758	271.793
hsa-miR-127-3p	3.78652	0.429163	7.61e-06	7645.18	5362.97	4337.53	1025.52	1691.66	1628.04
hsa-miR-95-3p	0.272314	0.441475	2.13e-05	87.9541	89.1483	121.934	543.651	329.455	286.742
hsa-miR-3615	0.287498	0.434482	3.49e-05	186.155	176.732	92.7536	492.684	545.758	630.56
hsa-miR-185-5p	0.264853	0.476989	5.86e-05	54.6511	64.9062	135.483	293.448	335.707	396.818
hsa-miR-485-5p	3.70703	0.471518	6.1e-05	470.512	394.129	314.737	63.323	151.287	81.5379
hsa-miR-432-5p	3.90336	0.491173	6.33e-05	1045.2	471.547	743.071	129.735	269.441	137.255
hsa-miR-382-5p	3.02395	0.405464	8.24e-05	639.589	387.091	523.172	152.902	184.42	154.922
hsa-miR-134-5p	3.37514	0.446506	8.48e-05	1104.98	1050.23	1802.96	262.559	496.371	351.972
hsa-miR-15b-5p	0.313263	0.438351	0.000133	91.3698	125.12	168.832	497.317	315.077	478.356
hsa-miR-224-5p	0.275617	0.493294	0.000164	83.6845	73.5082	60.4462	251.747	155.038	441.663
hsa-miR-378a-3p	0.338058	0.419917	0.000194	1666.86	2598.59	2853.47	7773.28	5467.58	8696.01
hsa-miR-214-3p	2.70475	0.389234	0.000226	5361.79	5233.94	6099.85	1655.66	1746.05	2577.96
hsa-miR-584-5p	0.287323	0.495982	0.000286	13.6628	13.294	12.5061	57.1451	48.1367	42.1279
hsa-miR-370-3p	3.10832	0.470882	0.000512	7494.03	3797.4	4411.53	999.267	2165.53	1615.81
hsa-miR-378c	0.326816	0.473956	0.000664	43.5501	62.5602	84.4162	216.225	133.783	266.357
hsa-miR-654-5p	3.16506	0.497552	0.000835	463.681	214.269	231.363	58.6896	122.53	86.9737
hsa-miR-500a-3p	2.66777	0.42474	0.000859	1562.68	1042.41	1430.91	361.404	437.607	657.739
hsa-miR-16-2-3p	0.368273	0.474376	0.002382	20.4942	38.3181	41.687	106.568	101.9	77.461
hsa-miR-199a-3p	2.26583	0.398791	0.003086	32899.1	36611.8	48285	20569.2	16774.7	13230.9
hsa-miR-199b-3p	2.26546	0.398762	0.00309	32863.3	36571.1	48230.8	20547.5	16759.7	13220
hsa-miR-379-5p	2.51869	0.453382	0.003288	401.344	483.277	835.824	211.591	270.066	172.589
hsa-miR-502-3p	2.41369	0.453324	0.005043	676.308	843.78	1429.86	322.793	346.959	505.535
hsa-miR-504-5p	0.431814	0.435673	0.005423	246.784	537.236	440.84	1065.68	852.708	1017.87
hsa-let-7c-5p	2.14926	0.397538	0.005491	118000	101114	145732	67428.2	55411.6	42621.2
hsa-miR-654-3p	2.20092	0.41708	0.006357	383.412	240.075	335.58	111.201	160.039	150.845
hsa-miR-130a-3p	2.04714	0.384106	0.007125	198.964	198.629	217.815	101.934	91.8974	100.563
hsa-miR-2110	0.470115	0.419825	0.009494	257.885	434.011	514.835	847.91	938.354	853.43
hsa-miR-10b-3p	2.01295	0.397458	0.011104	196.403	163.439	192.802	101.934	78.7692	88.3327
hsa-miR-574-3p	2.22252	0.46449	0.013118	5086.82	6805.77	2568.96	1918.22	1852.33	2497.78
hsa-miR-212-5p	2.31703	0.498161	0.014953	106.74	89.9303	46.8979	27.8003	39.3846	32.6151
hsa-miR-10b-5p	2.02717	0.425765	0.016646	61415.1	58022.2	35670.5	32371.9	21951	20123.5
hsa-miR-92b-5p	0.526149	0.401127	0.020908	181.886	207.231	198.013	347.504	488.244	303.049
hsa-miR-125b-2-3p	1.74131	0.360534	0.02646	2709.5	3230.45	2531.44	1643.31	1557.88	1591.35
hsa-miR-221-5p	1.89105	0.429223	0.032233	234.829	169.695	139.651	98.8456	76.8937	105.999
hsa-miR-24-3p	0.510475	0.459733	0.034849	895.766	1137.03	2070.8	2543.73	2278.05	3468.08
hsa-miR-101-3p	2.03659	0.490516	0.036439	1315.04	2899.66	2606.48	1224.76	1389.71	610.175
hsa-miR-23b-5p	0.551168	0.423317	0.042332	85.3924	123.556	158.411	213.136	251.311	216.075
hsa-miR-99b-3p	1.94164	0.477066	0.044792	3683.83	2079.34	1241.23	1125.91	1099.64	1265.2

## Sheet: Sheet 2
miRNA	fold change of expression level	lfcSE	p-value	s2	s24	s10	s26	s15	s25
hsa-miR-199a-5p	5.15882	0.256782	3.02e-20	10684.7	9919.16	11494.8	1972.47	1855.81	2246.23
hsa-miR-451a	0.0762436	0.439947	3.17e-17	269.135	308.578	650.183	5319.28	7373.97	5471.58
hsa-miR-139-5p	0.172445	0.308695	2.13e-16	698.335	507.53	784.083	4146.04	4267.89	3597.96
hsa-miR-708-5p	8.91842	0.406115	7.66e-15	167.147	280.156	175.203	21.7741	23.7468	17.6313
hsa-miR-139-3p	0.110575	0.439729	5.02e-13	46.0363	24.3614	47.2981	357.351	562.799	283.276
hsa-miR-532-5p	3.60489	0.26985	7.11e-12	6679.52	6514.65	5219.45	1547.24	1660.49	1793.69
hsa-miR-375	0.150713	0.472104	7.34e-09	98.4469	58.8734	71.2803	423.954	360.358	907.424
hsa-miR-493-5p	4.40035	0.389666	4.12e-08	1571.61	1628.15	1965.2	358.632	518.274	235.084
hsa-miR-382-5p	3.19497	0.306869	4.74e-08	532.605	434.445	464.987	126.802	175.133	133.998
hsa-miR-363-3p	0.206526	0.419008	5.61e-08	41.0786	85.265	48.6305	352.228	315.239	216.277
hsa-miR-127-3p	4.15219	0.380591	6.79e-08	5879.19	6650.67	4315.45	850.47	1606.47	1408.15
hsa-miR-431-3p	4.63234	0.430087	2.71e-07	90.6561	58.8734	89.933	12.8083	20.7784	14.105
hsa-miR-323a-3p	4.01898	0.392659	3.21e-07	214.6	131.958	131.902	30.7399	43.3379	38.7888
hsa-miR-493-3p	3.84573	0.381756	3.57e-07	677.088	840.469	1063.88	170.35	292.679	176.313
hsa-miR-150-5p	0.292518	0.36407	1.11e-06	395.912	239.554	407.697	1542.12	1107.19	1068.46
hsa-miR-379-5p	2.94177	0.336023	3.61e-06	602.013	586.704	576.238	175.473	256.465	149.278
hsa-miR-214-3p	2.76811	0.329254	8.15e-06	4659.58	5798.02	4479.33	1373.05	1658.12	2229.77
hsa-miR-134-5p	3.21495	0.383704	1.13e-05	1022.01	1187.62	1123.83	217.741	471.374	304.434
hsa-miR-199b-3p	2.52209	0.304978	1.21e-05	39361.1	41118	33684.9	17040.1	15915.7	11434.5
hsa-miR-199a-3p	2.52129	0.305049	1.22e-05	39378.8	41154.6	33701.6	17058.1	15929.9	11443.9
hsa-miR-370-3p	3.30395	0.421742	4.35e-05	4685.79	4220.62	5977.55	828.696	2056.47	1397.57
hsa-miR-654-5p	3.38021	0.437339	5.88e-05	293.924	213.162	355.735	48.6715	116.359	75.2269
hsa-miR-432-5p	3.52315	0.460638	8.01e-05	543.229	473.018	801.403	107.59	255.872	118.717
hsa-miR-10a-5p	0.30636	0.43312	8.13e-05	4105.73	3568.95	7900.78	22474.7	17848.7	13275.2
hsa-miR-3615	0.303406	0.445726	0.000113	191.936	66.9939	159.215	408.584	518.274	545.395
hsa-miR-185-5p	0.319866	0.430076	0.000131	88.5314	50.753	132.568	243.357	318.801	343.223
hsa-miR-145-3p	0.427666	0.324302	0.000158	598.472	574.524	718.798	1353.84	1238.99	1926.51
hsa-miR-660-5p	2.72197	0.387412	0.000192	84.9901	54.8132	81.939	23.0549	29.0898	27.0346
hsa-miR-2110	0.360106	0.402528	0.000252	155.815	302.488	351.072	703.174	891.098	738.164
hsa-miR-505-5p	0.289237	0.497178	0.000319	5.66601	12.1807	10.6587	28.1782	40.9632	31.7363
hsa-miR-485-5p	3.10911	0.458229	0.000355	264.178	355.271	267.801	52.5139	143.668	70.5252
hsa-miR-584-5p	0.351842	0.428	0.00043	11.332	16.241	16.6543	47.3906	45.7126	36.438
hsa-miR-136-3p	3.05453	0.458375	0.000441	32.5795	32.4819	33.3085	7.68497	12.4671	9.40336
hsa-miR-654-3p	2.43162	0.381082	0.000769	401.578	306.548	233.826	92.2196	151.98	130.472
hsa-miR-9-5p	0.376708	0.430565	0.001071	137.401	62.9337	145.891	406.022	314.051	250.364
hsa-miR-500a-3p	2.19797	0.352264	0.001258	1036.17	966.336	884.675	299.714	415.569	568.903
hsa-miR-16-2-3p	0.395054	0.421196	0.001467	33.2878	18.2711	41.3026	88.3771	96.7682	66.9989
hsa-miR-221-5p	2.38728	0.401087	0.001749	275.51	125.867	201.85	81.973	73.0214	91.6827
hsa-miR-15b-5p	0.468375	0.353079	0.00194	199.018	121.807	190.525	412.426	299.21	413.748
hsa-miR-487a-5p	2.54656	0.436919	0.002025	36.1208	30.4518	37.3056	12.8083	15.4354	10.5788
hsa-miR-126-3p	0.357289	0.484022	0.002157	4549.8	2145.84	7308.56	16048.8	14553.2	10969
hsa-miR-487b-3p	2.70311	0.474047	0.002475	141.65	58.8734	109.252	25.6166	49.8683	32.9117
hsa-miR-381-3p	2.25993	0.398683	0.003174	2010.72	2564.04	2502.8	785.147	1512.08	738.164
hsa-miR-146b-3p	2.47278	0.445115	0.003342	621.844	1061.75	642.189	371.44	362.139	165.734
hsa-miR-495-3p	2.38237	0.428127	0.003441	143.067	136.018	215.839	47.3906	96.1745	55.2447
hsa-miR-194-5p	0.469716	0.37275	0.003449	26.2053	30.4518	27.9792	66.603	66.491	49.3676
hsa-miR-4683	0.376214	0.484941	0.003633	9.91551	6.09035	13.3234	25.6166	26.7151	35.2626
hsa-miR-151a-3p	1.61886	0.23957	0.00372	9039.41	10264.3	9766.73	5823.92	6224.03	5797.17
hsa-miR-409-3p	2.54531	0.467451	0.003934	1069.46	747.084	653.514	147.295	364.513	411.397
hsa-miR-433-3p	2.47791	0.455123	0.004022	606.971	726.782	342.412	144.733	312.27	186.892
hsa-miR-3687	2.41621	0.453916	0.005049	112.612	111.656	47.9643	34.5823	33.8392	38.7888
hsa-miR-329-3p	2.16213	0.397252	0.005104	110.487	101.506	61.9539	40.9865	45.7126	35.2626
hsa-miR-504-5p	0.507979	0.349662	0.005197	463.196	535.951	287.12	883.771	809.766	880.389
hsa-miR-20a-5p	0.50438	0.365006	0.006826	60.2013	48.7228	71.9464	151.138	123.483	96.3844
hsa-miR-34b-3p	0.45714	0.418776	0.007004	105.529	83.2348	161.88	307.399	179.882	312.662
hsa-miR-760	0.453247	0.431784	0.008194	38.2456	73.0843	86.6022	117.836	182.257	149.278
hsa-miR-181a-2-3p	2.16905	0.422841	0.008247	381.039	501.439	267.135	152.418	120.515	239.786
hsa-miR-143-3p	0.461284	0.426065	0.008794	35105.9	25748	50983.4	67504.7	63928.2	119210
hsa-miR-195-5p	0.501675	0.392067	0.01114	107.654	142.108	205.847	300.995	383.511	246.838
hsa-miR-542-3p	0.436902	0.471847	0.011348	8.49901	20.3012	14.6558	29.459	32.6518	36.438
hsa-miR-16-5p	0.441049	0.469015	0.011802	69.4086	38.5722	122.575	219.022	176.914	158.682
hsa-miR-130a-3p	1.84833	0.370376	0.016722	169.98	211.132	110.584	84.5346	87.2695	86.9811
hsa-miR-1180-3p	0.516156	0.399107	0.016819	843.527	1682.97	1077.2	1779.07	2451.86	2916.22
hsa-miR-502-3p	1.74171	0.340028	0.018562	643.8	686.18	500.294	267.693	329.487	437.256
hsa-miR-494-3p	2.07418	0.466989	0.024203	115.445	58.8734	114.581	25.6166	56.9923	51.7185
hsa-miR-212-5p	1.82738	0.389743	0.025637	56.6601	62.9337	49.9628	23.0549	37.4012	28.2101
hsa-miR-29a-3p	1.46594	0.248747	0.026527	4362.12	4088.66	4105.61	3097.04	2568.81	2856.27
hsa-miR-411-5p	2.05641	0.468901	0.026539	178.479	113.687	182.531	73.0072	109.829	38.7888
hsa-miR-6842-3p	0.493463	0.462273	0.027504	16.998	16.241	13.9896	25.6166	44.5252	27.0346
hsa-miR-23b-5p	0.583916	0.355232	0.028892	127.485	81.2047	134.566	176.754	238.655	186.892
hsa-miR-146b-5p	1.88505	0.426301	0.031917	4447.82	6691.27	5761.05	3535.08	3613.67	1573.89
hsa-miR-1291	0.574354	0.379693	0.035123	50.2858	66.9939	39.3041	79.4113	109.235	82.2794
hsa-miR-140-5p	0.57021	0.385438	0.035498	65.1591	69.024	98.5933	157.542	161.478	98.7353
hsa-miR-132-3p	1.68363	0.360192	0.036925	704.001	582.644	374.388	300.995	304.553	365.555
hsa-miR-330-3p	0.621134	0.330868	0.037855	42.4951	50.753	45.2996	78.1305	75.9897	69.3498
hsa-miR-574-3p	1.8411	0.443387	0.047033	3414.48	5184.92	1843.96	1590.79	1759.04	2160.42

## Sheet: Sheet 3
miRNA	fold change of expression level	lfcSE	p-value	s18	s21	s34	s26	s15	s25
hsa-miR-139-5p	0.0643572	0.354611	6.34e-29	196.693	211.509	210.672	3637.64	3423.27	3022.17
hsa-miR-145-3p	0.0595153	0.482895	3.47e-17	97.3428	63.4526	42.9943	1187.83	993.79	1618.21
hsa-miR-129-5p	0.0694992	0.476271	6.64e-16	39.1378	22.0705	30.096	353.988	599.512	476.873
hsa-miR-143-3p	0.0842635	0.488263	2.68e-13	7595.75	4900.56	3815.74	59227.2	51276.6	100132
hsa-miR-9-5p	0.0906467	0.479895	5.3e-13	28.099	22.0705	17.1977	356.235	251.9	210.298
hsa-miR-2110	0.189633	0.366392	5.88e-11	122.431	125.986	109.635	616.95	714.748	620.034
hsa-miR-1307-3p	5.24184	0.377283	2.37e-10	5916.84	7552.7	6517.93	997.908	1264.26	1427.66
hsa-miR-195-5p	0.147468	0.439031	3.17e-10	41.1449	38.6233	27.9463	264.086	307.613	207.336
hsa-miR-200a-5p	6.89136	0.495627	1.92e-08	849.993	832.241	1827.26	188.793	123.331	163.894
hsa-miR-126-3p	0.187962	0.429619	1.99e-08	1581.57	2776.28	1934.74	14080.8	11673.1	9213.62
hsa-miR-941	3.55618	0.367267	6.24e-07	3639.82	4176.84	3310.56	888.902	984.266	1182.8
hsa-miR-130b-5p	5.00714	0.478645	1.2e-06	250.883	322.781	483.685	46.0746	67.6177	85.8964
hsa-miR-204-5p	0.194072	0.488463	1.28e-06	38.1343	72.6486	32.2457	273.076	301.423	215.235
hsa-miR-140-3p	0.206779	0.480565	2.23e-06	570.007	1068.58	586.872	3716.31	2646.14	4981.99
hsa-miR-93-5p	3.62752	0.405186	4.48e-06	1182.16	1020.76	1657.43	359.606	293.328	380.116
hsa-miR-17-5p	4.54085	0.486487	7.22e-06	558.968	238.177	558.925	89.9016	103.331	89.8457
hsa-miR-125b-5p	0.305781	0.422372	5.18e-05	12225	7947.21	9804.84	42919	32734.6	25334.5
hsa-miR-425-5p	3.21216	0.437731	0.00012	435.534	289.675	262.265	117.996	77.6175	103.668
hsa-miR-378a-3p	3.28337	0.448115	0.000129	18033.5	12253.7	24519.6	5655.94	4164.68	6317.83
hsa-miR-497-5p	0.305875	0.482484	0.000397	20.0707	28.5077	17.1977	76.4164	90.4744	60.2262
hsa-miR-345-5p	2.74413	0.419474	0.000517	355.251	285.997	273.014	126.986	78.0937	121.44
hsa-miR-378g	3.10354	0.482171	0.000702	69.2438	50.5782	90.288	20.2279	18.0949	26.6575
hsa-miR-101-3p	0.332074	0.489335	0.001153	280.99	193.117	292.361	891.15	1058.55	443.304
hsa-miR-132-3p	0.375282	0.436476	0.001197	94.3322	132.423	68.7908	264.086	244.281	307.055
hsa-miR-504-5p	0.406445	0.404074	0.001307	236.834	376.118	247.217	775.401	649.511	739.499
hsa-miR-429	2.80989	0.481937	0.001983	122.431	93.7995	214.971	47.1983	48.5705	51.3404
hsa-miR-296-3p	2.73256	0.474129	0.002222	109.385	207.83	113.935	53.941	57.6179	41.4672
hsa-miR-125a-5p	0.439047	0.39958	0.002959	12026.4	15842.9	11028	37147.3	28171.8	24920.8
hsa-miR-652-3p	2.48749	0.446566	0.00324	351.237	350.369	586.872	185.422	125.712	193.514
hsa-miR-328-3p	0.458461	0.397535	0.004651	2106.42	1603.79	1328.52	3278.04	3573.26	4334.31
hsa-miR-484	2.51038	0.471087	0.00482	1290.55	1600.11	756.699	405.681	389.04	618.059
hsa-miR-1271-5p	0.412126	0.459089	0.005343	33.1166	45.0605	36.5451	97.768	70.4748	119.465
hsa-miR-148a-3p	0.42479	0.44381	0.005384	16037.5	30435.2	28114	61363.5	71122.4	47326
hsa-miR-1301-3p	2.11625	0.401684	0.007093	740.608	617.054	696.507	307.913	403.325	241.892
hsa-miR-1180-3p	0.462937	0.438356	0.011254	952.354	622.571	1137.2	1560.92	1966.63	2449.53
hsa-miR-330-5p	2.23921	0.463928	0.012182	53.1873	46.8998	75.24	24.7229	28.5709	21.7209
hsa-miR-128-3p	1.98538	0.398595	0.013055	1348.75	1704.94	1973.44	899.016	941.886	651.628
hsa-miR-185-3p	2.35201	0.497892	0.013203	80.2827	149.895	137.582	31.4656	57.1417	62.2008
hsa-miR-25-5p	2.07477	0.438364	0.016306	67.2368	113.111	94.5874	40.4557	45.7134	43.4419
hsa-let-7b-3p	0.476583	0.44964	0.017411	163.576	252.891	118.234	371.968	353.326	426.52
hsa-miR-27b-3p	0.469196	0.485179	0.024438	5714.12	9474.67	12485.5	19766	14207.3	26524.2
hsa-miR-425-3p	1.90824	0.423316	0.027649	184.65	165.529	128.983	93.2729	62.8559	92.8076
hsa-miR-26a-5p	0.54795	0.404244	0.031799	28397	39346.1	33750.5	77713.2	62575	47499.7
hsa-miR-30c-2-3p	0.559193	0.397511	0.034894	141.498	143.458	139.731	324.769	215.71	230.044
hsa-miR-744-5p	0.54638	0.419229	0.03752	690.432	1169.73	1158.69	1555.3	2011.39	2038.81
hsa-miR-30d-5p	1.79143	0.407033	0.038787	30402.1	21669.5	38378.8	17972.5	14787.8	17051.9
hsa-miR-335-3p	1.95559	0.475964	0.04206	165.583	123.227	118.234	44.9508	61.4274	97.7442
hsa-miR-339-3p	0.555551	0.425143	0.046082	85.3004	99.3171	55.8925	156.204	151.426	136.25
hsa-miR-222-3p	1.83884	0.444656	0.048115	3424.06	3503.69	6044.99	2407.11	1787.11	2740.79
hsa-miR-342-5p	0.52725	0.469074	0.048994	54.1908	76.327	90.288	144.966	181.901	96.7569

## Sheet: Sheet 4
miRNA	log2(fold change of expression level)	lfcSE	p-value	s2	s24	s10	s6	s8	s30	s18	s21	s34
hsa-miR-183-5p	6,1	0,7	1,1E-16	277,7	44,4	437,3	14,8	18,8	17,6	804,3	923,3	1865,3
hsa-miR-200c-3p	5,8	0,7	2,9E-15	8168,7	3043,6	11283,4	1543,6	2084,4	362,2	126242,4	42418,6	59610,9
hsa-miR-378c	4,2	0,6	2,5E-14	132,3	79,6	129,8	32,8	48,4	67,9	940,7	450,9	1405,5
hsa-miR-378a-3p	3,6	0,5	1,6E-13	4110,2	2396,0	4918,7	1254,4	2012,4	2295,8	22689,9	15133,3	29631,4
hsa-miR-625-3p	3,7	0,5	4,4E-13	41,6	66,6	43,7	33,4	35,7	37,7	623,7	224,9	579,3
hsa-miR-625-5p	3,8	0,5	5,7E-13	41,6	64,8	42,5	32,8	32,1	36,1	608,6	210,1	558,5
hsa-miR-449c-5p	6,7	0,9	1,3E-12	2592,2	627,2	5655,6	52,7	49,1	12,6	6217,3	475,9	5193,2
hsa-miR-141-3p	5,0	0,7	5,9E-12	67,1	25,9	98,3	11,6	14,5	8,4	732,3	130,6	283,2
hsa-miR-378d	3,8	0,6	9,9E-12	52,2	33,3	60,1	10,3	27,3	27,7	320,7	186,3	405,3
hsa-miR-182-5p	5,7	0,8	1,2E-11	151,6	14,8	260,8	7,1	12,1	17,6	388,9	504,3	995,0
hsa-miR-17-5p	3,2	0,5	3,4E-11	62,1	61,1	90,4	70,0	56,9	48,6	703,3	294,1	675,4
hsa-miR-7-5p	3,7	0,6	6,2E-11	106,9	55,5	161,3	91,3	93,9	72,1	1114,9	565,6	1782,1
hsa-miR-483-3p	7,6	1,2	7,6E-11	16,2	24,1	1,8	6,4	38,8	4,2	6315,8	97,7	3447,4
hsa-miR-200a-5p	5,3	0,8	9,0E-11	399,5	75,9	638,1	46,9	53,3	8,4	1069,5	1027,8	2208,2
hsa-miR-31-5p	6,5	1,0	1,2E-10	110,0	1,9	140,1	1,9	4,8	2,5	156,6	382,7	322,1
hsa-miR-378a-5p	3,8	0,6	1,7E-10	46,6	27,8	61,9	9,0	23,0	29,3	373,7	163,5	327,3
hsa-miR-200b-3p	4,7	0,8	1,2E-09	8171,9	1894,6	9799,7	736,4	1062,8	182,8	11940,9	11085,6	28093,5
hsa-miR-378g	3,6	0,6	2,1E-09	19,3	5,6	17,6	3,9	8,5	8,4	87,1	62,5	109,1
hsa-miR-200b-5p	4,8	0,8	3,7E-09	228,0	61,1	201,4	23,8	33,3	2,5	370,0	372,5	937,8
hsa-miR-185-3p	3,3	0,6	4,2E-09	34,2	25,9	41,9	7,1	14,5	24,3	101,0	185,1	166,3
hsa-miR-1307-3p	3,0	0,5	4,8E-09	1066,8	917,7	1497,6	1713,2	793,9	571,9	7444,6	9327,6	7876,8
hsa-miR-429	4,5	0,8	5,4E-09	59,6	16,7	91,6	7,7	13,3	1,7	154,0	115,8	259,8
hsa-miR-425-5p	2,8	0,5	8,9E-09	97,6	53,7	119,5	56,6	48,4	75,5	548,0	357,7	316,9
hsa-miR-210-3p	3,5	0,6	1,6E-08	88,9	44,4	106,8	66,2	43,0	74,6	1290,4	399,8	389,7
hsa-miR-200a-3p	4,7	0,8	2,2E-08	1584,4	310,8	2369,9	169,7	199,8	46,1	3141,5	1128,9	6850,6
hsa-miR-18a-3p	3,1	0,6	3,2E-08	12,4	14,8	8,5	16,1	5,5	10,9	99,7	67,0	122,1
hsa-miR-20a-5p	2,8	0,5	3,4E-08	52,8	44,4	65,5	75,8	75,1	73,8	693,2	237,4	607,9
hsa-miR-675-5p	6,9	1,3	6,1E-08	3,7	1,9	6,7	1,3	0,6	1,7	267,7	152,2	0,0
hsa-miR-3687	3,2	0,6	6,3E-08	98,8	101,8	43,7	24,4	40,0	31,9	497,5	248,7	148,1
hsa-miR-532-5p	-2,1	0,4	7,2E-08	5859,8	5937,3	4752,5	8652,2	5208,0	7711,8	1939,4	1327,6	1756,2
hsa-miR-224-5p	4,3	0,8	1,4E-07	462,9	38,9	283,9	63,0	56,9	48,6	723,5	2085,2	454,6
hsa-miR-93-5p	2,7	0,5	1,8E-07	366,0	218,3	342,7	386,9	207,7	131,6	1487,4	1260,6	2003,0
hsa-miR-449a	6,0	1,1	1,8E-07	154,7	29,6	417,3	2,6	5,5	1,7	342,2	6,8	270,2
hsa-miR-101-3p	-2,5	0,5	2,2E-07	724,5	1243,3	983,9	989,6	2245,5	2097,1	353,5	238,5	353,3
hsa-miR-205-5p	6,9	1,3	2,4E-07	563,6	1,9	704,2	3,9	0,6	2,5	674,3	124,9	44,2
hsa-miR-3615	2,7	0,5	3,7E-07	168,4	61,1	145,0	140,1	136,9	74,6	502,5	919,9	930,0
hsa-miR-335-3p	2,2	0,4	6,8E-07	70,8	42,6	80,1	36,6	36,3	40,2	208,3	152,2	142,9
hsa-miR-15b-5p	2,9	0,6	7,5E-07	174,6	111,0	173,5	68,8	96,9	135,8	285,4	788,2	1254,8
hsa-miR-145-3p	-3,0	0,6	8,6E-07	525,0	523,6	654,5	322,6	460,2	1252,7	122,5	78,4	52,0
hsa-miR-187-3p	4,2	0,9	1,0E-06	56,5	22,2	71,0	32,1	4,8	8,4	145,2	102,2	618,3
hsa-miR-375	5,0	1,0	1,9E-06	86,4	53,7	64,9	41,1	39,4	5,0	971,0	23,8	1712,0
hsa-miR-143-3p	-2,5	0,6	4,6E-06	30797,9	23466,0	46421,8	26195,8	26597,8	65090,2	9557,0	6052,2	4611,2
hsa-miR-135b-5p	3,7	0,8	4,7E-06	82,6	22,2	137,1	4,5	11,5	17,6	48,0	240,8	145,5
hsa-miR-135a-3p	-4,3	1,0	5,7E-06	50,3	99,9	17,0	196,0	175,6	61,2	17,7	2,3	0,0
hsa-miR-136-3p	-3,1	0,7	6,9E-06	28,6	29,6	30,3	27,0	33,9	50,3	5,1	3,4	5,2
hsa-miR-708-3p	-2,1	0,5	9,5E-06	200,7	370,0	187,4	266,0	373,6	371,5	58,1	68,1	106,5
hsa-miR-125b-1-3p	-2,1	0,5	1,2E-05	1092,9	1493,1	1435,7	2326,9	1414,0	1878,3	645,2	398,6	236,4
hsa-miR-130b-5p	3,1	0,7	1,3E-05	73,9	87,0	22,4	86,1	50,9	14,3	315,7	398,6	584,5
hsa-miR-21-3p	3,3	0,8	1,8E-05	61,5	25,9	91,6	10,9	14,5	13,4	42,9	268,0	62,3
hsa-miR-185-5p	2,5	0,6	2,4E-05	77,7	46,3	120,7	41,1	50,3	109,0	226,0	415,7	462,4
hsa-miR-542-3p	-3,6	0,9	3,0E-05	7,5	18,5	13,3	24,4	26,0	66,2	5,1	3,4	0,0
hsa-miR-652-3p	1,7	0,4	3,8E-05	229,9	257,2	191,1	127,9	173,2	187,8	441,9	432,7	709,2
hsa-miR-204-5p	-2,7	0,7	4,5E-05	234,9	296,0	131,0	127,9	574,1	433,5	48,0	89,7	39,0
hsa-miR-296-5p	2,2	0,5	4,9E-05	13,0	13,0	14,6	6,4	13,9	19,3	51,8	69,3	57,2
hsa-miR-10a-5p	3,0	0,8	8,0E-05	3601,9	3252,6	7193,9	751,9	1467,9	693,4	11168,2	11788,6	1106,7
hsa-miR-107	1,9	0,5	8,4E-05	129,9	114,7	163,8	152,3	97,5	139,2	471,0	274,8	730,0
hsa-miR-1291	-2,1	0,5	8,6E-05	44,1	61,1	35,8	131,7	98,7	69,6	13,9	32,9	20,8
hsa-miR-10a-3p	3,4	0,9	1,3E-04	16,8	13,0	69,1	2,6	10,3	10,9	106,1	134,0	15,6
hsa-miR-1247-3p	-3,5	0,9	1,3E-04	7,5	9,3	11,5	12,9	36,3	80,5	7,6	1,1	2,6
hsa-miR-30d-5p	1,4	0,4	1,5E-04	14318,1	15006,9	12790,1	14401,1	15283,7	11120,3	38252,0	26761,8	46379,9
hsa-miR-483-5p	4,6	1,2	1,8E-04	5,6	0,0	10,9	6,4	13,3	123,3	1616,2	45,4	1745,8
hsa-miR-95-3p	1,9	0,5	1,8E-04	181,4	120,3	229,9	66,2	69,0	98,1	193,2	227,1	459,8
hsa-miR-132-3p	-1,7	0,4	2,0E-04	617,6	531,0	340,9	445,3	346,4	384,9	118,7	163,5	83,1
hsa-miR-204-3p	-3,5	0,9	2,0E-04	14,9	25,9	34,6	12,2	74,5	269,2	7,6	17,0	5,2
hsa-miR-195-5p	-3,1	0,8	2,1E-04	94,4	129,5	187,4	39,2	310,7	781,5	51,8	47,7	33,8
hsa-miR-145-5p	-2,2	0,6	2,2E-04	6401,7	4817,9	3658,8	2355,2	2553,1	3507,5	1005,1	638,3	207,8
hsa-miR-424-5p	-3,6	1,0	2,2E-04	14,9	72,2	36,4	9,6	56,3	158,5	8,8	5,7	2,6
hsa-miR-660-5p	-2,2	0,6	2,3E-04	74,6	50,0	74,6	106,7	56,9	162,7	36,6	19,3	13,0
hsa-miR-16-2-3p	2,5	0,7	3,5E-04	29,2	16,7	37,6	15,4	29,7	33,5	45,5	111,3	306,5
hsa-miR-452-5p	2,5	0,7	3,7E-04	16,8	3,7	10,3	6,4	9,7	7,5	25,3	85,2	26,0
hsa-miR-941	1,7	0,5	3,7E-04	846,9	1916,8	906,2	1517,9	1704,1	959,3	4579,6	5158,4	4000,7
hsa-miR-140-3p	-1,9	0,5	4,1E-04	2193,9	2908,5	3463,5	1836,6	2932,8	5613,0	717,2	1319,7	709,2
hsa-miR-129-5p	-3,2	0,9	4,7E-04	1099,8	101,8	86,7	330,3	169,0	515,7	49,2	27,3	36,4
hsa-miR-1271-5p	-2,0	0,6	5,7E-04	151,0	218,3	78,2	99,0	194,4	266,6	41,7	55,6	44,2
hsa-miR-6842-3p	2,4	0,7	6,8E-04	14,9	14,8	12,7	7,1	3,0	13,4	16,4	62,5	41,6
hsa-miR-106b-3p	1,8	0,5	7,2E-04	1426,6	1594,9	1611,0	2466,4	1571,5	1039,8	3897,8	4111,3	9518,6
hsa-miR-296-3p	2,2	0,6	7,8E-04	14,9	9,3	52,2	33,4	38,2	47,0	137,6	256,7	137,7
hsa-miR-140-5p	-2,3	0,7	8,0E-04	57,2	62,9	89,8	51,4	76,9	211,3	16,4	37,5	15,6
hsa-miR-155-5p	2,0	0,6	8,0E-04	577,8	841,8	771,6	606,0	570,5	609,6	691,9	3367,4	2870,7
hsa-miR-502-3p	-1,6	0,5	8,9E-04	564,8	625,4	455,5	509,0	653,4	1150,4	351,0	197,6	207,8
hsa-miR-363-3p	2,5	0,8	1,0E-03	36,0	77,7	44,3	34,7	56,3	129,1	173,0	188,5	857,3
hsa-miR-4508	-2,1	0,7	1,2E-03	11,8	25,9	19,4	46,3	86,6	81,3	11,4	6,8	33,8
hsa-miR-1468-5p	-2,7	0,8	1,2E-03	72,1	199,8	31,5	253,8	195,6	74,6	40,4	5,7	33,8
hsa-miR-214-3p	-1,7	0,5	1,3E-03	4087,8	5284,2	4078,6	4035,0	4053,2	4907,8	1277,8	2097,6	504,0
hsa-miR-495-3p	-2,4	0,8	1,5E-03	125,5	124,0	196,5	208,2	106,0	291,0	84,6	19,3	7,8
hsa-miR-500a-3p	-1,2	0,4	1,6E-03	909,0	880,7	805,5	1176,0	807,2	1151,3	580,8	353,2	387,1
hsa-miR-27a-5p	1,3	0,4	1,6E-03	65,9	70,3	100,7	59,1	60,0	70,4	123,7	209,0	148,1
hsa-miR-7706	1,9	0,6	1,8E-03	74,6	68,5	88,6	176,7	118,7	47,8	423,0	201,0	691,0
hsa-miR-454-3p	2,1	0,7	2,3E-03	9,3	3,7	6,1	12,2	6,1	6,7	30,3	15,9	64,9
hsa-miR-582-3p	2,6	0,8	2,4E-03	7,5	0,0	9,1	1,3	3,0	9,2	27,8	17,0	33,8
hsa-miR-99a-3p	-2,0	0,7	2,5E-03	26,7	38,9	21,8	33,4	35,1	104,8	18,9	7,9	15,6
hsa-miR-2277-5p	1,9	0,6	2,7E-03	5,6	11,1	13,3	8,4	13,3	9,2	18,9	39,7	57,2
hsa-miR-195-3p	-1,9	0,7	3,3E-03	549,9	976,9	841,9	402,9	1737,4	1667,0	415,4	439,5	155,9
hsa-miR-1-3p	-3,3	1,1	3,5E-03	77,0	29,6	128,6	12,9	32,7	427,6	35,4	5,7	5,2
hsa-miR-139-3p	-1,9	0,7	3,5E-03	40,4	22,2	43,1	21,2	46,0	78,8	16,4	12,5	7,8
hsa-miR-379-5p	-1,6	0,5	3,5E-03	528,1	534,7	524,7	302,0	374,3	672,5	205,8	177,2	67,5
hsa-miR-4683	3,0	1,0	3,6E-03	8,7	5,6	12,1	0,6	3,6	0,0	6,3	5,7	26,0
hsa-miR-766-3p	2,3	0,8	4,0E-03	5,0	5,6	1,2	3,2	4,2	5,0	6,3	25,0	31,2
hsa-miR-199a-5p	-1,8	0,6	4,8E-03	9373,5	9040,1	10466,3	8577,1	6855,2	9974,9	2037,9	4681,4	706,6
hsa-miR-21-5p	2,1	0,7	4,9E-03	17855,4	5089,9	36643,3	7428,1	5016,6	5169,4	12659,3	45144,3	15893,8
hsa-miR-34c-5p	-2,2	0,8	4,9E-03	822,0	592,1	1934,3	667,7	417,9	140,9	173,0	32,9	62,3
hsa-miR-146a-5p	2,3	0,8	5,0E-03	462,3	260,9	476,2	150,4	135,0	447,8	202,0	2481,5	883,3
hsa-miR-134-5p	-1,6	0,6	5,1E-03	896,6	1082,4	1023,3	831,6	813,3	1450,6	587,1	305,5	150,7
hsa-miR-1254	1,5	0,5	5,3E-03	14,9	22,2	21,8	27,6	21,2	10,1	60,6	45,4	59,8
hsa-miR-106b-5p	1,5	0,6	5,7E-03	10,6	9,3	11,5	20,6	10,3	14,3	46,7	26,1	59,8
hsa-miR-485-5p	-1,7	0,6	5,9E-03	231,8	323,8	243,8	354,1	305,2	253,2	166,7	85,2	23,4
hsa-miR-1260b	2,0	0,7	6,0E-03	23,0	11,1	6,1	24,4	32,1	18,4	207,1	38,6	59,8
hsa-miR-342-5p	-1,2	0,4	6,1E-03	78,9	135,1	127,4	200,5	173,8	244,0	68,2	94,3	109,1
hsa-miR-339-5p	1,7	0,6	6,3E-03	60,3	61,1	42,5	19,9	22,4	54,5	130,1	145,4	39,0
hsa-miR-16-5p	1,9	0,7	6,9E-03	60,9	35,2	111,6	36,0	50,3	127,5	116,2	249,9	423,5
hsa-miR-345-5p	1,1	0,4	7,0E-03	138,6	201,7	164,4	161,3	149,6	228,9	447,0	353,2	329,9
hsa-miR-497-5p	-1,7	0,6	7,1E-03	56,5	61,1	69,8	32,1	80,5	154,3	25,3	35,2	20,8
hsa-miR-29c-3p	-2,2	0,8	7,3E-03	14,9	13,0	16,4	6,4	24,2	48,6	7,6	5,7	2,6
hsa-miR-411-5p	-1,8	0,7	7,6E-03	156,6	103,6	166,2	91,9	140,5	335,4	82,1	60,2	15,6
hsa-miR-675-3p	3,4	1,3	8,5E-03	5,6	0,0	7,3	0,0	3,0	15,9	118,7	73,8	2,6
hsa-miR-212-5p	-1,4	0,5	8,5E-03	49,7	57,4	45,5	80,3	69,6	37,7	18,9	34,1	15,6
hsa-miR-450a-5p	-2,1	0,8	8,7E-03	44,7	99,9	73,4	59,1	95,7	221,4	55,6	26,1	2,6
hsa-miR-99a-5p	-1,4	0,5	8,9E-03	85808,8	133824,6	61808,0	110049,4	138727,0	187573,2	45620,9	34243,8	87335,5
hsa-miR-374a-3p	-1,8	0,7	9,2E-03	17,4	18,5	17,6	12,9	33,9	38,6	3,8	12,5	7,8
hsa-miR-532-3p	-1,6	0,6	9,2E-03	382,7	447,7	125,6	505,1	433,0	223,0	180,6	82,9	122,1
hsa-miR-133a-3p	-3,3	1,3	9,4E-03	74,6	7,4	63,7	5,8	4,8	221,4	15,2	2,3	5,2
hsa-miR-340-3p	1,5	0,6	9,8E-03	6,8	7,4	14,6	17,4	11,5	9,2	34,1	51,1	23,4
hsa-miR-450a-2-3p	-2,1	0,8	1,0E-02	13,7	48,1	17,0	21,2	28,5	73,8	16,4	9,1	2,6
hsa-let-7c-5p	-1,1	0,4	1,1E-02	58432,0	82794,4	62743,9	88800,5	78302,5	117252,3	35056,3	29969,0	63172,6
hsa-miR-190b	-3,2	1,2	1,1E-02	6,2	25,9	37,6	12,9	8,5	5,9	0,0	1,1	2,6
hsa-miR-432-5p	-1,6	0,6	1,2E-02	476,6	431,1	729,7	786,6	365,2	597,9	375,0	121,5	98,7
hsa-miR-330-5p	1,5	0,6	1,2E-02	24,9	27,8	35,2	46,3	18,2	13,4	66,9	57,9	90,9
hsa-miR-27a-3p	1,4	0,6	1,3E-02	1592,5	1345,1	2227,9	644,5	1513,4	2792,2	3603,6	4703,0	4858,0
hsa-miR-24-2-5p	1,4	0,5	1,3E-02	52,8	37,0	83,7	30,8	26,0	49,5	56,8	87,4	129,9
hsa-miR-1246	2,6	1,1	1,4E-02	8,1	14,8	36,4	21,8	26,0	82,2	22,7	57,9	704,0
hsa-miR-24-3p	1,2	0,5	1,7E-02	1309,2	891,8	1754,2	674,1	880,5	1666,1	1833,4	2784,8	2868,1
hsa-miR-455-5p	-1,3	0,5	1,7E-02	361,6	544,0	220,8	649,0	390,0	788,2	348,5	245,3	142,9
hsa-miR-29b-3p	-1,4	0,6	1,7E-02	52,2	48,1	48,5	27,0	55,7	105,7	20,2	28,4	20,8
hsa-miR-381-3p	-1,7	0,7	1,7E-02	1764,0	2336,8	2278,9	1408,6	2024,5	5255,8	1515,2	927,9	231,2
hsa-miR-23a-3p	1,1	0,5	1,9E-02	4714,1	3417,3	4629,9	1143,2	1832,5	2403,2	2555,6	3661,5	5588,0
hsa-miR-887-5p	-2,1	0,9	2,0E-02	22,4	37,0	14,0	85,5	32,7	5,9	8,8	14,8	5,2
hsa-miR-9-5p	-1,8	0,8	2,0E-02	120,5	57,4	132,8	21,2	60,6	218,0	35,4	27,3	20,8
hsa-miR-361-3p	1,0	0,5	2,1E-02	2009,4	2238,7	1901,0	1143,9	2245,5	1444,8	2157,9	4191,9	3572,1
hsa-let-7e-3p	-1,4	0,6	2,2E-02	83,3	101,8	37,0	103,5	73,9	34,4	18,9	35,2	23,4
hsa-miR-328-3p	-1,9	0,8	2,2E-02	3937,4	9530,4	1150,1	10753,0	10270,7	1644,3	2650,3	1980,7	1605,5
hsa-miR-374a-5p	-1,4	0,6	2,2E-02	34,2	40,7	48,5	32,8	61,2	101,5	10,1	31,8	31,2
hsa-miR-148a-3p	-1,1	0,5	2,4E-02	38109,8	44067,9	46668,1	53341,4	42077,7	99940,4	20178,4	37587,3	33975,1
hsa-miR-769-3p	1,6	0,7	2,4E-02	9,9	9,3	7,9	16,1	5,5	3,4	17,7	21,6	36,4
hsa-miR-139-5p	-1,3	0,6	2,4E-02	612,6	462,5	713,9	225,6	542,6	1162,2	247,5	261,2	254,6
hsa-miR-26a-5p	-0,9	0,4	2,6E-02	67272,4	89101,7	52011,9	56884,8	82566,4	98833,6	35729,3	48592,3	40786,7
hsa-let-7b-5p	-1,2	0,5	2,7E-02	109908,0	196191,0	188990,6	87181,8	230943,3	299625,0	87894,4	101116,5	82610,0
hsa-miR-484	1,7	0,8	2,7E-02	559,8	638,3	145,6	789,8	508,7	104,8	1623,8	1976,1	914,5
hsa-miR-1247-5p	-2,0	0,9	2,8E-02	17,4	55,5	4,9	25,1	66,0	26,8	17,7	7,9	2,6
hsa-miR-132-5p	-1,0	0,4	2,8E-02	98,8	81,4	51,6	101,5	108,4	86,4	44,2	57,9	46,8
hsa-miR-127-5p	-1,4	0,6	2,8E-02	40,4	44,4	50,3	34,7	40,0	60,4	27,8	19,3	2,6
hsa-miR-25-3p	1,2	0,5	2,8E-02	2915,3	3115,7	2617,9	3395,0	2175,9	2584,3	3554,4	3816,0	11308,6
hsa-miR-29a-3p	-1,1	0,5	2,9E-02	3826,8	3726,3	3738,3	2776,8	3734,6	5889,7	1109,9	2679,1	2119,9
hsa-miR-2110	-1,1	0,5	2,9E-02	136,7	275,7	319,7	194,1	336,1	414,2	154,0	155,6	132,5
hsa-miR-382-5p	-0,8	0,4	2,9E-02	467,2	395,9	423,4	481,3	299,8	420,9	231,1	256,7	181,9
hsa-miR-1287-5p	1,0	0,5	3,2E-02	46,6	50,0	58,2	52,7	35,7	31,9	120,0	68,1	57,2
hsa-let-7d-5p	0,7	0,4	3,5E-02	6027,0	6505,3	6591,6	6643,4	5776,1	7077,9	10515,4	8599,6	13610,3
hsa-miR-425-3p	0,8	0,4	3,7E-02	121,8	116,6	126,2	131,7	89,6	119,1	232,3	204,4	155,9
hsa-miR-193b-5p	-1,8	0,9	3,7E-02	24,9	25,9	83,7	24,4	63,6	223,0	46,7	29,5	13,0
hsa-miR-34c-3p	-1,6	0,8	3,9E-02	67,7	29,6	165,0	35,3	18,2	18,4	10,1	3,4	10,4
hsa-miR-192-5p	-0,9	0,4	4,0E-02	199,4	323,8	185,0	295,6	360,9	425,1	170,5	252,1	153,3
hsa-miR-3909	1,2	0,6	4,1E-02	53,4	75,9	43,7	30,8	58,7	44,4	99,7	160,1	41,6
hsa-miR-27b-5p	1,1	0,5	4,1E-02	63,4	29,6	64,3	19,9	36,9	31,0	37,9	69,3	85,7
hsa-miR-128-3p	1,2	0,6	4,2E-02	766,7	877,0	344,5	1417,6	919,3	400,8	1697,0	2105,6	2384,9
hsa-miR-148a-5p	-0,9	0,4	4,3E-02	186,4	210,9	169,2	226,8	138,1	161,8	68,2	117,0	103,9
hsa-miR-433-3p	-1,4	0,7	4,5E-02	532,5	662,4	311,8	1139,4	578,9	363,1	506,3	187,4	85,7
hsa-miR-1301-3p	1,0	0,5	4,6E-02	188,3	299,7	248,7	706,2	291,9	237,3	931,8	762,1	841,7
hsa-miR-199a-3p	-1,2	0,6	4,7E-02	34546,5	37507,1	30686,2	24758,2	28352,2	38849,0	8290,6	26119,0	5299,7
hsa-miR-199b-3p	-1,2	0,6	4,8E-02	34530,9	37473,8	30671,1	24731,3	28320,7	38805,4	8288,0	26104,2	5297,1
